# Supplementary material for: Comparing the Effects of AI-Assisted and Traditional Exercise on Physical Health Outcomes in Older Adults: A Systematic Review and Meta-Analysis
Source: Healthcare (Basel). 2025 Nov 21;13(23):2999. doi: 10.3390/healthcare13232999 (PMC12692026; doi:10.3390/healthcare13232999)
Supplement: Supplementary file 1 [file healthcare-13-02999-s001.zip]

Archive with 100 entries (93 files):
- .DS_Store
- .~S5.Detailed description of intervention characteristics.xlsx
- S1 Search Strategies for Five Databases.pdf
- S2 Rationale for Intervention Classification of Included Studies.xlsx
- S3 group data.xlsx
- S4.Data _ AI VS Traditional NMA/
- S4.Data _ AI VS Traditional NMA/.DS_Store
- S4.Data _ AI VS Traditional NMA/a/
- S4.Data _ AI VS Traditional NMA/a/.DS_Store
- S4.Data _ AI VS Traditional NMA/a/a _ forest.gph
- S4.Data _ AI VS Traditional NMA/a/a _ forest2.0.gph
- S4.Data _ AI VS Traditional NMA/a/a _ forest3.0.gph
- S4.Data _ AI VS Traditional NMA/a/a _ funnel.gph
- S4.Data _ AI VS Traditional NMA/a/a _ network meta2.0.gph
- S4.Data _ AI VS Traditional NMA/a/a _ srticle.gph
- S4.Data _ AI VS Traditional NMA/a/a _ sucra.gph
- S4.Data _ AI VS Traditional NMA/a/a _ sucra.xlsx
- S4.Data _ AI VS Traditional NMA/a/a _ sucra2.0.dta
- S4.Data _ AI VS Traditional NMA/a/a _ sucra2.0.gph
- S4.Data _ AI VS Traditional NMA/a/a.dta
- S4.Data _ AI VS Traditional NMA/a/a.gph
- S4.Data _ AI VS Traditional NMA/a/I2 τ2.pdf
- S4.Data _ AI VS Traditional NMA/b/
- S4.Data _ AI VS Traditional NMA/b/.DS_Store
- S4.Data _ AI VS Traditional NMA/b/b _ balance.dta
- S4.Data _ AI VS Traditional NMA/b/b _ contribution.gph
- S4.Data _ AI VS Traditional NMA/b/b _ forest.gph
- S4.Data _ AI VS Traditional NMA/b/b _ forest2.0.gph
- S4.Data _ AI VS Traditional NMA/b/b _ forest3.0.gph
- S4.Data _ AI VS Traditional NMA/b/b _ funnel.gph
- S4.Data _ AI VS Traditional NMA/b/b _ NMA.gph
- S4.Data _ AI VS Traditional NMA/b/b _ NMA2.0.gph
- S4.Data _ AI VS Traditional NMA/b/b _ sucra.gph
- S4.Data _ AI VS Traditional NMA/b/b _ sucra2.0.dta
- S4.Data _ AI VS Traditional NMA/b/b _ sucra2.0.xlsx
- S4.Data _ AI VS Traditional NMA/b/b _ sucra3.0.gph
- S4.Data _ AI VS Traditional NMA/b/I2 τ2.pdf
- S4.Data _ AI VS Traditional NMA/c/
- S4.Data _ AI VS Traditional NMA/c/.DS_Store
- S4.Data _ AI VS Traditional NMA/c/c _ contribution.gph
- S4.Data _ AI VS Traditional NMA/c/c _ forest.gph
- S4.Data _ AI VS Traditional NMA/c/c _ forest2.0.gph
- S4.Data _ AI VS Traditional NMA/c/c _ forest3.0.gph
- S4.Data _ AI VS Traditional NMA/c/c _ funnel.gph
- S4.Data _ AI VS Traditional NMA/c/c _ joint.dta
- S4.Data _ AI VS Traditional NMA/c/c _ NMA.gph
- S4.Data _ AI VS Traditional NMA/c/c _ NMA2.0.gph
- S4.Data _ AI VS Traditional NMA/c/c _ sucra.gph
- S4.Data _ AI VS Traditional NMA/c/c _ sucra2.0.dta
- S4.Data _ AI VS Traditional NMA/c/c _ sucra2.0.xlsx
- S4.Data _ AI VS Traditional NMA/c/c _ sucra3.0.gph
- S4.Data _ AI VS Traditional NMA/c/d _ forest3.0.gph
- S4.Data _ AI VS Traditional NMA/c/I2 τ2 new.pdf
- S4.Data _ AI VS Traditional NMA/c/I2 τ2.pdf
- S4.Data _ AI VS Traditional NMA/d/
- S4.Data _ AI VS Traditional NMA/d/.DS_Store
- S4.Data _ AI VS Traditional NMA/d/d _ contribution.gph
- S4.Data _ AI VS Traditional NMA/d/d _ forest.gph
- S4.Data _ AI VS Traditional NMA/d/d _ forest2.0.gph
- S4.Data _ AI VS Traditional NMA/d/d _ forest3.0.gph
- S4.Data _ AI VS Traditional NMA/d/d _ funnel.gph
- S4.Data _ AI VS Traditional NMA/d/d _ NMA.gph
- S4.Data _ AI VS Traditional NMA/d/d _ NMA2.0.gph
- S4.Data _ AI VS Traditional NMA/d/d _ strength.dta
- S4.Data _ AI VS Traditional NMA/d/d _ sucra.gph
- S4.Data _ AI VS Traditional NMA/d/d _ sucra2.0.dta
- S4.Data _ AI VS Traditional NMA/d/d _ sucra2.0.xlsx
- S4.Data _ AI VS Traditional NMA/d/d _ sucra3.0.gph
- S4.Data _ AI VS Traditional NMA/d/I2 τ2 .pdf
- S4.Data _ AI VS Traditional NMA/d/I2 τ2 new.pdf
- S4.Data _ AI VS Traditional NMA/e/
- S4.Data _ AI VS Traditional NMA/e/.DS_Store
- S4.Data _ AI VS Traditional NMA/e/e _ cognitive.dta
- S4.Data _ AI VS Traditional NMA/e/e _ contribution.gph
- S4.Data _ AI VS Traditional NMA/e/e _ forest.gph
- S4.Data _ AI VS Traditional NMA/e/e _ forest2.0.gph
- S4.Data _ AI VS Traditional NMA/e/e _ forest3.0.gph
- S4.Data _ AI VS Traditional NMA/e/e _ funnel.gph
- S4.Data _ AI VS Traditional NMA/e/e _ NMA.gph
- S4.Data _ AI VS Traditional NMA/e/e _ NMA2.0.gph
- S4.Data _ AI VS Traditional NMA/e/e _ sucra.gph
- S4.Data _ AI VS Traditional NMA/e/e _ sucra2.0.dta
- S4.Data _ AI VS Traditional NMA/e/e _ sucra2.0.xlsx
- S4.Data _ AI VS Traditional NMA/e/e _ sucra3.0.gph
- S4.Data _ AI VS Traditional NMA/e/I2 τ2 .pdf
- S4.Data _ AI VS Traditional NMA/f/
- S4.Data _ AI VS Traditional NMA/f/.DS_Store
- S4.Data _ AI VS Traditional NMA/f/f _ contribution.gph
- S4.Data _ AI VS Traditional NMA/f/f _ forest.gph
- S4.Data _ AI VS Traditional NMA/f/f _ forest2.0.gph
- S4.Data _ AI VS Traditional NMA/f/f _ forest3.0.gph
- S4.Data _ AI VS Traditional NMA/f/f _ funnel.gph
- S4.Data _ AI VS Traditional NMA/f/f _ network.gph
- S4.Data _ AI VS Traditional NMA/f/f _ network2.0.gph
- S4.Data _ AI VS Traditional NMA/f/f _ QOL.dta
- S4.Data _ AI VS Traditional NMA/f/f _ sucra.gph
- S4.Data _ AI VS Traditional NMA/f/f _ sucra2.0.dta
- S4.Data _ AI VS Traditional NMA/f/f _ sucra2.0.gph
- S4.Data _ AI VS Traditional NMA/f/f _ sucra2.0.xlsx
- S5.Detailed description of intervention characteristics.xlsx
