# Supplementary material for: Comparing the Effects of AI-Assisted and Traditional Exercise on Physical Health Outcomes in Older Adults: A Systematic Review and Meta-Analysis
Source: Healthcare (Basel). 2025 Nov 21;13(23):2999. doi: 10.3390/healthcare13232999 (PMC12692026; doi:10.3390/healthcare13232999)
Supplement: Supplementary file 1 [file healthcare-13-02999-s001.zip › S2 Rationale for Intervention Classification of Included Studies.xlsx]

## Sheet: Sheet1
Category	Specific Intervention	included studies	Criteria
AI-assisted interventions	Camera + Deep Learning Posture Recognition	Song 2024; He 2024	Using machine learning or deep learning algorithms to achieve real-time recognition, adaptive adjustment, or predictive feedback.
	Gait Analysis Algorithm Platform	Wu 2018; Picelli 2012
	sEMG Pattern Recognition with Adaptive Assistance	Ambrosini 2021
	AI-based Personalized Training Prescription Engine	Song 2024; He 2024
	Camera + IMU Multimodal Fusion Recognition System	He 2024
Software-assisted interventions	VRRS System	Akinci 2023	Uses technological media for training feedback without algorithmic adaptability or learning functions.
	Kinect Interactive Game	Akinci 2023
	Wearable Sensor + App	Thiengwittayaporn 2023
	Wii Fit Balance Board	Spina 2021
	Mirror/Video Feedback System	Timmermans 2014
Lower-limb interventions	Treadmill Gait Training (BWSTT)	Picelli 2012; Sale 2013	Targets lower-limb functions such as gait and balance; classification depends on whether algorithmic adaptability is present.
	Lower-limb Exoskeleton	Taveggia 2016; Wu 2018; Alcobendas-Maestro 2012; Hidler 2009; Morone 2016; Kim 2018; Shin 2024; Kim 2022; Sale 2013; Piau 2019
	VR-based Gait/Balance Training	Akinci 2023; Spina 2021
	IMU/Plantar Pressure System	Kim 2018; Shin 2024
	Balance Board Control Platform	Spina 2021
Upper-limb interventions	Haptic Master Robot	Timmermans 2014	Targets upper-limb functional training; classification depends on whether adaptive control is algorithm-driven.
	Upper-limb Exoskeleton	Housman 2009; Ambrosini 2021; Chen 2022; Albanese 2021
	Kinect/VR Upper-limb Tasks	Timmermans 2014
	EMG/EEG-triggered Feedback	Ambrosini 2021
	Mirror/Video Upper-limb Training	Timmermans 2014
Traditional interventions	Conventional Physical Therapy	Ambrosini 2021; Kim 2022; Akinci 2023; Picelli 2012; Taveggia 2016; Piau 2019	No technological or algorithmic involvement; purely manual or static exercise programs.
	Tai Chi	He 2024
	Baduanjin (Eight-section Brocade)	He 2024
	Balance Training	Spina 2021; Wright 2021; Akinci 2023
	Strength and Flexibility Exercises	Albanese 2021; Kim 2022; Piau 2019
