# Supplementary material for: Comparing the Effects of AI-Assisted and Traditional Exercise on Physical Health Outcomes in Older Adults: A Systematic Review and Meta-Analysis
Source: Healthcare (Basel). 2025 Nov 21;13(23):2999. doi: 10.3390/healthcare13232999 (PMC12692026; doi:10.3390/healthcare13232999)
Supplement: Supplementary file 1 [file healthcare-13-02999-s001.zip › S3 group data.xlsx]

## Sheet: a
id	t	mean	sd	n	smd	se_smd
1	3	53.92	5.82	7
1	1	53.23	4.56	8	0.13	0.518
2	4	295.6	183.9	15
2	3	184.9	139.8	13	0.67	0.389
3	4	0.72	0.38	15
3	3	0.53	0.37	13	0.51	0.385
4	4	8.6	1.9	15
4	3	5.8	2.9	13	1.16	0.408
5	5	161	91	16
5	3	115	83	18	0.53	0.349
6	5	3.8	0.9	16
6	1	3.2	1.1	18	0.59	0.351
7	5	14	3.6	16
7	3	13	4.5	18	0.24	0.345
8	5	24.73	2.07	20
8	1	20.3	1.7	20	2.34	0.407
9	4	26.53	7.37	20
9	1	20.22	7.04	20	0.88	0.33
10	3	1.17	0.08	11
10	1	1.07	0.06	11	1.41	0.473
11	5	5	1.8	14
11	3	4	1.6	11	0	0.411
12	5	1.2	0.6	24
12	3	0.83	0.22	23	0.041	0.303
13	3	1.22	0.2	18
13	1	0.96	0.31	18	1	0.353
14	3	365.11	78.49	18
14	1	281.11	101.39	18	0.93	0.35
15	4	1.08	0.23	22
15	1	1.05	0.23	22	0.13	0.302
16	3	185.6	25.06	10
16	1	134.9	15.85	10	2.42	0.578
17	4	150.79	19.95	14
17	3	146.5	13.79	14	0.25	0.379
18	4	24.22	2.85	14
18	3	22.98	2.97	14	0.43	0.382

## Sheet: b
id	t	mean	sd	n	smd	se_smd
1	5	1.14	0.96	16
1	2	0.87	1.07	16	0.27	0.355
2	3	7.3	1.17	8
2	1	6.85	1.12	7	0.41	0.523
3	4	37.53	20.85	10
3	2	32.14	23.53	12	0.24	0.43
4	4	36.5	28.9	13
4	3	19	19	15	0.73	0.391
5	5	45.6	9.1	16
5	2	43.6	8.1	18	0.23	0.345
6	5	33.2	21.8	16
6	2	31.5	20.5	18	0.08	0.344
7	3	53.36	1.29	11
7	1	51.09	3.53	11	0.85	0.445
8	3	23.73	0.79	11
8	1	22	2.59	11	0.79	0.443
9	3	41.6	11.7	8
9	1	33.7	20.5	8	0.47	0.507
10	5	6.9	3.98	21
10	2	6.27	4.24	21	0.06	0.309
11	5	15	1.3	24
11	2	12.8	1.29	23	0.085	0.292
12	4	14	12	22
12	1	13	7.2	22	0.73	0.311
13	4	52.1	5.6	22
13	1	50.6	4.7	22	0.29	0.302
14	4	47	6	14
14	3	45	4	14	0.39	0.386
				430

## Sheet: c
id	t	mean	sd	n	smd	se_smd
1	5	38.8	10.32	10
1	1	34.7	11.02	14	0.38	0.418
2	5	1.25	1.27	10
2	1	1.09	1.15	14	0.13	0.414
3	4	103.6	9.9	15
3	3	100.1	21.8	13	0.212	0.379
4	4	129	6.5	42
4	1	125.9	5.6	40	0.51	0.224
5	4	55	11.85	11
5	2	52	7.04	11	0.308	0.427
6	4	50	14.07	11
6	2	37	21.48	11	0.72	0.44
7	2	0.114	0.0621	13
7	1	0.0841	0.0208	10	0.61	0.43
8	2	0.466	0.0345	13
8	1	0.354	0.1034	10	1.54	0.478
9	5	6	5.1	40
9	3	4	5	40	0.396	0.226
				328

## Sheet: d
id	t	mean	sd	n	smd	se_smd
1	5	3.6	3.9	14
1	2	1.5	2.7	14	0.63	0.387
2	4	1.8	4.4	14
2	2	1.4	2.2	14	0.11	0.378
3	5	1.33	1.09	16
3	2	1.07	1.24	16	0.22	0.355
4	5	66	18	16
4	2	58	18	16	0.44	0.358
5	3	19.07	4	7
5	1	17.43	4.09	8	0.405	0.523
6	5	3.31	0.99	10
6	1	2.83	0.77	14	-0.55	0.422
7	5	22.4	10.34	14
7	1	21.9	15.2	10	0.04	0.414
8	2	0.55	0.1175	13
8	1	0.433	0.1008	10	1.058	0.449
9	5	33	7	40
9	3	30	7.4	40	0.42	0.226
				286

## Sheet: e
id	t	mean	sd	n	smd	se_smd
1	5	59.5	18.1	16
1	2	57.1	17.6	16	0.134	0.354
2	4	11.6	1	12
2	2	10.52	1.29	10	0.947	0.428
3	5	11.05	6.03	10
3	1	9.07	4.51	14	0.382	0.418
4	4	37.8	5.8	8
4	3	36.4	6	8	0.07	0.5
5	3	56.8	11.5	8
5	1	53.4	11.9	8	0.29	0.501
6	5	26.5	3.32	21
6	2	25.68	5.61	21	0.18	0.309
7	5	67.82	19.83	21
7	2	64.1	19.17	21	0.19	0.309
8	3	51.28	9.35	18
8	1	38.44	10.91	18	1.26	0.367
9	3	65.4	20.2	10
9	1	53.4	26.1	10	0.51	0.454
10	3	62.5	16.4	10
10	1	41.7	25	10	1.01	0.475
				270

## Sheet: f
id	t	mean	sd	n	smd	se_smd
1	5	25.8	19.2	16
1	2	19.7	20.7	16	0.31	0.356
2	5	108	40	16
2	2	99	39	16	0.23	0.355
3	3	6.79	1.18	7
3	1	6.1	1.15	8	0.59	0.529
4	5	1.12	1.07	14
4	1	0.89	0.94	10	0.23	0.415
5	4	1.12	1.07	14
5	2	0.89	0.94	10	0.226	0.415
6	3	41.5	5.7	8
6	1	35.7	13.8	8	0.55	0.509
7	5	6.4	1.3	30
7	1	4.5	1.3	33	1.46	0.284
8	4	3	3.3	33
8	3	1	3.3	30	0.61	0.258
9	5	71.01	7.24	23
9	2	69.72	9.35	24	0.154	0.292
10	3	4.5	1.1	10
10	1	3.9	1.3	10	0.5	0.454
				336

## Sheet: Sheet1
	id	t	mean	sd	n
a	1	3	53.23	4.56	8	0.13
a	3	4	184.9	139.8	13	-0.67
a	3	4	0.53	0.37	13	-0.51
a	3	4	5.8	2.9	13	-1.16
a	2	5	161	91	16	0.53
a	2	5	3.8	0.9	16	0.59
a	2	5	14	3.6	16	0.24						Gait、Balance、ROM（Range of Motion）、Muscle Strength、Mental Health、QOL（Quality of Life）
a	1	5	24.73	2.07	20	2.34
a	1	5	26.53	7.37	20	0.88
a	1	3	1.17	0.08	11	1.41
a	3	5	4	1.6	14	0
a	2	5	0.84	0.27	24	0.041
a	1	3	1.22	0.2	18	1
a	1	3	365.11	78.49	18	0.93
a	1	4	1.08	0.23	22	0.13
a	1	3	185.6	25.06	10	2.42
a	3	4	150.79	19.95	14	0.25
a	3	4	24.22	2.85	14
b	1	5	1.14	0.96	16
	1	2	0.87	1.07	16	0.27
b	2	3	6.38	1.17	8
	2	1	6.85	1.12	7	-0.41
b	3	4	37.53	20.85	10
	3	2	32.14	23.53	12	0.24
b	4	4	36.5	28.9	13
	4	3	19	19	15	0.73
b	5	5	45.6	9.1	16
	5	2	43.6	8.1	18	0.23
b	6	5	33.2	21.8	16
	6	2	31.5	20.5	18	0.08
b	7	3	53.36	1.29	11
	7	1	51.09	3.53	11	0.85
b	8	3	23.73	0.79	11
	8	1	22	2.59	11	0.79
b	9	3	41.6	11.7	8
	9	1	33.7	20.5	8	0.47
b	10	5	6.5	3.98	21
	10	2	6.27	4.24	21	0.06
b	11	5	12.91	1.3	24
	11	2	12.8	1.29	23	0.085
b	12	4	14	12	22
	12	1	13	7.2	22	0.73
b	13	4	51.1	5.6	22
	13	1	50.6	4.7	22	0.05
b	14	4	42	6	14
	14	3	45	4	14	-0.59
c	1	5	34.7	11.02	14
	1	1	38.8	10.32	10	-0.38
c	2	5	1.09	1.15	14
	2	1	1.25	1.27	10	-0.13
c	3	4	100.1	21.8	13
	3	3	100.6	9.9	15	-0.03
c	4	4	129	6.5	42
	4	1	125.9	5.6	40	0.51
c	5	4	52	7.04	11
	5	2	53	11.85	11	-0.1
c	6	4	37	21.48	11
	6	2	50	14.07	11	-0.72
c	7	2	0.0841	0.0208	10
	7	1	0.114	0.0621	13	-0.646
c	8	2	0.354	0.1034	10
	8	1	0.466	0.0345	13	-1.453
c	9	5	4	5	40
	9	3	4	5.1	40	0
d	1	5	3.6	3.9	14
	1	2	1.5	2.7	14	0.63
d	2	4	1.8	4.4	14
	2	2	1.4	2.2	14	0.11
d	3	5	1.33	1.09	16
	3	2	1.07	1.24	16	0.22
d	4	5	66	18	16
	4	2	58	18	16	0.44
d	5	3	17.43	4.09	8
	5	1	19.07	4	7	-0.41
d	6	5	2.83	0.77	14
	6	1	3.31	0.99	10	-0.55
d	7	5	22.4	10.34	14
	7	1	21.9	15.2	10	0.04
d	8	2	0.433	0.1008	10
	8	1	0.55	0.1175	13	-1.069
d	9	5	33	7	40
	9	3	30	7.4	40	0.42
e	1	5	57.1	17.6	16
	1	2	57.5	18.1	16	-0.02
e	2	4	10.52	1.29	10
	2	2	10.53	1	12	-0.01
e	3	5	9.07	4.51	14
	3	1	11.05	6.03	10	-0.38
e	4	3	36.8	5.8	8
	4	1	36.4	6	8	0.07
e	5	3	53.4	11.9	8
	5	1	54.8	11.5	8	-0.13
e	6	5	26.5	3.32	21
	6	2	25.68	5.61	21	0.18
e	7	5	64.1	19.17	21
	7	2	67.82	19.83	21	-0.19
e	8	3	38.44	10.91	18
	8	1	51.28	9.35	18	-1.31
e	9	3	65.4	20.2	10
	9	1	53.4	26.1	10	0.51
e	10	3	62.5	16.4	10
	10	1	41.7	25	10	1.01
f	1	5	25.8	19.2	16
	1	2	19.7	20.7	16	0.31
f	2	5	99	39	16
	2	2	108	40	16	-0.23
f	3	3	6.1	1.15	8
	3	1	6.79	1.18	7	-0.59
f	4	5	1.12	1.07	14
	4	1	0.89	0.94	10	0.23
f	5	4	74	3.7	11
	5	2	75	7.41	11	-0.17
f	6	3	41.5	5.7	8
	6	1	35.7	13.8	8	0.55
f	7	5	4.5	1.3	33
	7	1	6.4	1.3	30	-1.46
f	8	5	3	3.3	33
	8	1	1	3.3	30	0.61
f	9	5	69.72	9.35	24
	9	2	70.01	7.24	23	-0.035
f	10	3	4.5	1.1	10
	10	1	3.9	1.3	10	0.5
