# Supplementary material for: Comparing the Effects of AI-Assisted and Traditional Exercise on Physical Health Outcomes in Older Adults: A Systematic Review and Meta-Analysis
Source: Healthcare (Basel). 2025 Nov 21;13(23):2999. doi: 10.3390/healthcare13232999 (PMC12692026; doi:10.3390/healthcare13232999)
Supplement: Supplementary file 1 [file healthcare-13-02999-s001.zip › S4.Data _ AI VS Traditional NMA/a/a _ sucra.xlsx]

## Sheet: Sheet1
rank	prob1	prob2	prob3	prob4
1	0	0.0032	0.219403	0.77739
2	0	0.1014	0.689005	0.209603
3	0	0.89537	0.0916002	0.013
4	0.999952	0	0	0
