# Supplementary material for: Comparing the Effects of AI-Assisted and Traditional Exercise on Physical Health Outcomes in Older Adults: A Systematic Review and Meta-Analysis
Source: Healthcare (Basel). 2025 Nov 21;13(23):2999. doi: 10.3390/healthcare13232999 (PMC12692026; doi:10.3390/healthcare13232999)
Supplement: Supplementary file 1 [file healthcare-13-02999-s001.zip › S4.Data _ AI VS Traditional NMA/b/b _ sucra2.0.xlsx]

## Sheet: Sheet1
rank	prob1	prob2	prob3	prob4	prob5
1	0.58	0.66	16.0802	22.6803	60.0012
2	2.92	31.2805	20.9603	30.7805	14.0601
3	13.4001	15.3202	24.7004	34.4006	12.1801
4	20.5803	21.9003	33.7406	11.0001	12.7801
5	62.5212	30.8405	4.52	1.14	0.98
						0.01
							0.0058	0.0066	0.160802	0.226803	0.600012
							0.0292	0.312805	0.209603	0.307805	0.140601
							0.134001	0.153202	0.247004	0.344006	0.121801
							0.205803	0.219003	0.337406	0.110001	0.127801
							0.625212	0.308405	0.0452	0.0114	0.0098
rank	prob1	prob2	prob3	prob4	prob5
1	0.0058	0.0066	0.160802	0.226803	0.600012
2	0.0292	0.312805	0.209603	0.307805	0.140601
3	0.134001	0.153202	0.247004	0.344006	0.121801
4	0.205803	0.219003	0.337406	0.110001	0.127801
5	0.625212	0.308405	0.0452	0.0114	0.0098
