# Supplementary material for: Comparing the Effects of AI-Assisted and Traditional Exercise on Physical Health Outcomes in Older Adults: A Systematic Review and Meta-Analysis
Source: Healthcare (Basel). 2025 Nov 21;13(23):2999. doi: 10.3390/healthcare13232999 (PMC12692026; doi:10.3390/healthcare13232999)
Supplement: Supplementary file 1 [file healthcare-13-02999-s001.zip › S4.Data _ AI VS Traditional NMA/c/c _ sucra2.0.xlsx]

## Sheet: Sheet1
rank	prob1	prob2	prob3	prob4	prob5
1	0.58	0.66	16.0802	22.6803	60.0012
2	2.92	31.2805	20.9603	30.7805	14.0601
3	13.4001	15.3202	24.7004	34.4006	12.1801
4	20.5803	21.9003	33.7406	11.0001	12.7801
5	62.5212	30.8405	4.52	1.14	0.98
						0.01
							0.0058	0.0066	0.160802	0.226803	0.600012
							0.0292	0.312805	0.209603	0.307805	0.140601
							0.134001	0.153202	0.247004	0.344006	0.121801
							0.205803	0.219003	0.337406	0.110001	0.127801
							0.625212	0.308405	0.0452	0.0114	0.0098
rank	prob1	prob2	prob3	prob4	prob5
1	0.0058	0.0066	0.160802	0.226803	0.600012
2	0.0292	0.312805	0.209603	0.307805	0.140601
3	0.134001	0.153202	0.247004	0.344006	0.121801
4	0.205803	0.219003	0.337406	0.110001	0.127801
5	0.625212	0.308405	0.0452	0.0114	0.0098
												probmax_zero	probmax__y_B	probmax__y_C	probmax__y_D	probmax__y_E	prob2_zero	prob2__y_B	prob2__y_C	prob2__y_D	prob2__y_E	prob3_zero	prob3__y_B	prob3__y_C	prob3__y_D	prob3__y_E	prob4_zero	prob4__y_B	prob4__y_C	prob4__y_D	prob4__y_E	prob5_zero	prob5__y_B	prob5__y_C	prob5__y_D	prob5__y_E	_t1	_t2	_y	_stderr	_contrast	_ES_CEN	_rsample
												0.06	30.3405	3.26	49.6609	16.6802	0.52	37.7007	7.81999	34.7806	19.1803	7.11999	19.0403	21.3003	12.1001	40.4407	26.1004	11.3801	38.8807	3.26	20.3803	66.2009	1.54	28.7405	0.2	3.32	A	E	0.36859	0.418069	E - A	0.12098	0
