# Supplementary material for: Comparing the Effects of AI-Assisted and Traditional Exercise on Physical Health Outcomes in Older Adults: A Systematic Review and Meta-Analysis
Source: Healthcare (Basel). 2025 Nov 21;13(23):2999. doi: 10.3390/healthcare13232999 (PMC12692026; doi:10.3390/healthcare13232999)
Supplement: Supplementary file 1 [file healthcare-13-02999-s001.zip › S4.Data _ AI VS Traditional NMA/d/d _ sucra2.0.xlsx]

## Sheet: Sheet1
rank	prob1	prob2	prob3	prob4	prob5
1	0.32	3.28	2.32	34.9206	59.1612
2	0.52	37.7007	7.81999	34.7806	19.1803
3	7.11999	19.0403	21.3003	12.1001	40.4407
4	26.1004	11.3801	38.8807	3.26	20.3803
5	66.2009	1.54	28.7405	0.2	3.32
						0.01
							0.0032	0.0328	0.0232	0.349206	0.591612
							0.0052	0.377007	0.0781999	0.347806	0.191802
							0.0711999	0.190403	0.213003	0.121001	0.404407
							0.261004	0.113801	0.388807	0.0326	0.203803
							0.662009	0.0154	0.287405	0.002	0.0332
rank	prob1	prob2	prob3	prob4	prob5
1	0.0006	0.303405	0.0326	0.496609	0.166802
2	0.0052	0.377007	0.0781999	0.347806	0.191802
3	0.0711999	0.190403	0.213003	0.121001	0.404407
4	0.261004	0.113801	0.388807	0.0326	0.203803
5	0.662009	0.0154	0.287405	0.002	0.0332
												probmax_zero	probmax__y_B	probmax__y_C	probmax__y_D	probmax__y_E	prob2_zero	prob2__y_B	prob2__y_C	prob2__y_D	prob2__y_E	prob3_zero	prob3__y_B	prob3__y_C	prob3__y_D	prob3__y_E	prob4_zero	prob4__y_B	prob4__y_C	prob4__y_D	prob4__y_E	prob5_zero	prob5__y_B	prob5__y_C	prob5__y_D	prob5__y_E	_t1	_t2	_y	_stderr	_contrast	_ES_CEN	_rsample
																	2.5	26.9204	16.9802	20.5003	33.1006	6.83999	45.5008	22.9003	17.3002	7.45999	23.2603	20.5603	41.9208	13.9801	0.28	67.0808	3.74	15.8802	13.3001	0	B	E	0.606707	0.388291	E - B	0.199027	0
