# Supplementary material for: Comparing the Effects of AI-Assisted and Traditional Exercise on Physical Health Outcomes in Older Adults: A Systematic Review and Meta-Analysis
Source: Healthcare (Basel). 2025 Nov 21;13(23):2999. doi: 10.3390/healthcare13232999 (PMC12692026; doi:10.3390/healthcare13232999)
Supplement: Supplementary file 1 [file healthcare-13-02999-s001.zip › S4.Data _ AI VS Traditional NMA/e/e _ sucra2.0.xlsx]

## Sheet: Sheet1
rank	prob1	prob2	prob3	prob4	prob5
1	0	0.12	26.4404	71.66	1.78
2	0.36	2.38	60.7812	25.3804	11.1001
3	14.8802	16.9402	7.43999	2.12	58.6212
4	17.1002	52.121	5.34	0.78	24.6604
5	67.6607	28.4405	0	0.06	3.84
						0.01
							0	0.0012	0.264404	0.7166	0.0178
							0.0036	0.0238	0.607812	0.253804	0.111001
							0.148802	0.169402	0.0743999	0.0212	0.586211
							0.171002	0.52121	0.0534	0.0078	0.246604
							0.676607	0.284405	0	0.0006	0.0384
rank	prob1	prob2	prob3	prob4	prob5
1	0	0.0012	0.264404	0.7166	0.0178
2	0.0036	0.0238	0.607812	0.253804	0.111001
3	0.148802	0.169402	0.0743999	0.0212	0.586211
4	0.171002	0.52121	0.0534	0.0078	0.246604
5	0.676607	0.284405	0	0.0006	0.0384
probmax_zero	probmax__y_B	probmax__y_C	probmax__y_D	probmax__y_E	prob2_zero	prob2__y_B	prob2__y_C	prob2__y_D	prob2__y_E	prob3_zero	prob3__y_B	prob3__y_C	prob3__y_D	prob3__y_E	prob4_zero	prob4__y_B	prob4__y_C	prob4__y_D	prob4__y_E	prob5_zero	prob5__y_B	prob5__y_C	prob5__y_D	prob5__y_E	_t1	_t2	_y	_stderr	_contrast	_ES_CEN	_rsample
																									B	E	0.130928	0.353998	E - B	-0.0360035	0
