# Supplementary material for: Comparing the Effects of AI-Assisted and Traditional Exercise on Physical Health Outcomes in Older Adults: A Systematic Review and Meta-Analysis
Source: Healthcare (Basel). 2025 Nov 21;13(23):2999. doi: 10.3390/healthcare13232999 (PMC12692026; doi:10.3390/healthcare13232999)
Supplement: Supplementary file 1 [file healthcare-13-02999-s001.zip › S5.Detailed description of intervention characteristics.xlsx]

## Sheet: Sheet3
General Information																			data							Cochrane风险评估（RCT）
Serial Number	Content	Included Study (Year)		Study Type	Participant Inclusion Criteria	Country	Age (T/C, years)		Gender (M/F)		Treatment Duration (Cycle)			疗程（治疗周期）	Outcome Measures				Intervention Group			Control Group			SMD	随机序列生成（选择偏倚）	分配隐藏（选择偏倚）	研究者和参与者盲法（实验盲法）	结局评估盲法（侦测偏倚）	结果数据完整性（随访偏倚）	选择性报告（报告偏倚）	其他偏倚
							T	C	T	C	T		C						Mean value	Standard deviation	Number of examples	Mean value	Standard deviation	Number of examples
1	Stroke patients, upper limb strength	Housman2009		RCT	Patients with moderate to severe upper limb hemiparesis	USA	54.2 (±11.9)	56.4 (±12.8)	14	14	T-WREX 2	2	Conventional tabletop, semiautonomous therapy（tabletop, semiautonomous therapy）	6个月	Fugl-Meyer Assessment for Upper Extremity (FMA-UE)	d	5	2	3.6	3.9	14	1.5	2.7	14	0.63	Unclear risk（风险不明）	Unclear risk（风险不明）	High risk（高风险）	Low risk（低风险）	Unclear risk（风险不明）	Unclear risk（风险不明）	High risk（高风险）
															Grip Strength (kg)	d	4	2	1.8	4.4	14	1.4	2.2	14	0.11
2	Stroke patients, brain stimulation	Ambrosini2021		RCT	First-ever stroke (ischemic or hemorrhagic), occurring between 2 weeks and 9 months prior	Germany, Italy	67.8（±12.2）	60.9 (±13.7)	36	36	Intervention with the RETRAINER system, a robotic system combining EMG-triggered functional electrical stimulation (FES) and a passive exoskeleton + 60 minutes of Advanced Conventional Therapy (ACT)	3	90 minutes of Advanced Conventional Therapy (ACT)	1个月	Action Research Arm Test (ARAT)	f	5	2	25.8	19.2	16	19.7	20.7	16	0.31	Low risk（低风险）	Unclear risk（低风险或风险不明）	High risk（高风险）	Low risk（低风险）	Unclear risk（低风险或风险不明）	Low risk（低风险）	Unclear risk（风险不明）
															Motricity Index (MI)	e	5	2	57.1	17.6	16	57.5	18.1	16	-0.02
															Motor Activity Log – Quality (MAL-Q)	d	5	2	1.33	1.09	16	1.07	1.24	16	0.22
															Motor Activity Log – Quantity (MAL-Qty)	b	5	2	1.14	0.96	16	0.87	1.07	16	0.27
															Box and Block Test (BBT)	d	5	2	66	18	16	58	18	16	0.44
															Stroke-Specific Quality of Life Scale (SSQoL)	f	5	2	99	39	16	108	40	16	-0.23
3	Non-diseased, Stair Climbing Wearable	Kim2018		RCT	Score of 8 or above on the Short Physical Performance Battery (SPPB)	South Korea	74.33 (± 4.56)	74.46 (± 4.66)	8	7	Gait Enhancing Mechatronic System (GEMS), a wearable hip-assist robot to reduce metabolic energy expenditure during stair climbing for the elderly	3	Free stair climbing	基于试验，无长期的训练	Average Net Oxygen Consumption (ml/min/kg)	d	3	1	17.43	4.09	8	19.07	4	7	-0.41	Unclear risk（风险不明）	Unclear risk（风险不明）	High risk（高风险）	Low risk（低风险）	Low risk（低风险）	Low risk（低风险）	Unclear risk（风险不明）
															Average Net Metabolic Power (W/kg)	f	3	1	6.1	1.15	8	6.79	1.18	7	-0.59
															Average Metabolic Equivalent (METs)	b	3	1	6.38	1.17	8	6.85	1.12	7	-0.41
															Average Stair Climbing Cadence (steps/min)	a	3	1	53.23	4.56	8	53.92	5.82	7	0.13
4	Non-diseased, Walking	Shin2024		RCT	Elderly aged 65 and over	South Korea	75.3 (± 3.95)	77.75 (± 3.6)	10	12	Intermittent Walking Exercise (IWE) using the Bot Fit wearable robot, three times per week（IWE）	3	Intermittent Walking Exercise (IWE), three times per week (Note: Seems similar, possibly different intensity/guidance)（IWE）	6周	One-Leg Stand Test (OLST)	b	4	2	37.53	20.85	10	32.14	23.53	12	0.24	High risk（高风险）	High risk（高风险）	High risk（高风险）	Low risk（低风险）	Low risk（低风险）	Low risk（低风险）	Unclear risk（风险不明）
															Timed Up and Go Test (TUG)	e	4	2	10.52	1.29	10	10.53	1	12	-0.01
5	Korean Elderly, Walking (Stroke)	Chen2022		RCT	Unilateral stroke patients	Taiwan	54.58 (± 10.98)	64.98 (± 8.22)	14	10	Participants received 12 sessions of robot-assisted intervention, 3 times per week for 4 weeks.	2	Participants also received 12 sessions of conventional intervention, 3 times per week for 4 weeks.	4周	Fugl-Meyer Assessment (Upper Extremity)	c	5	1	34.7	11.02	14	38.8	10.32	10	-0.38	Low risk（低风险）	Unclear risk（风险不明）	High risk（高风险）	Low risk（低风险）	High risk（高风险）	Low risk（低风险）	Unclear risk（风险不明）
															Wolf Motor Function Test – Time (WMFT-Time)	e	5	1	9.07	4.51	14	11.05	6.03	10	-0.38
															Wolf Motor Function Test – Functional Ability Scale (WMFT-FAS)	d	5	1	2.83	0.77	14	3.31	0.99	10	-0.55
															Motor Activity Log – Amount of Use (MAL-AOU)	c	5	1	1.09	1.15	14	1.25	1.27	10	-0.13
															Motor Activity Log – Quality of Movement (MAL-QOM)	f	5	1	1.12	1.07	14	0.89	0.94	10	0.23
															Action Research Arm Test (ARAT)	d	5	1	22.4	10.34	14	21.9	15.2	10	0.04
6	Elderly Stroke Hemiplegia, Walking	Taveggia2016		RCT	Subjects must be post-stroke patients over 60 years old. - All patients diagnosed with unilateral limb paralysis (hemiplegia) and enrolled within 6 months of stroke onset. - Subjects unable to walk independently at baseline (Functional Ambulation Category score < 4).	Italy	71 (± 5)	73 (± 7)	13	15	Received 12 sessions of robotic gait training (Lokomat training) and 60 minutes of conventional Bobath therapy.	3	Received 60 minutes of conventional Bobath therapy and 30 minutes of gait training.	5周	Six-Minute Walk Test (6MWT)	a	4	3	184.9	139.8	13	295.6	183.9	15	-0.67	Low risk（低风险）	Unclear risk（风险不明）	High risk（高风险）	Low risk（低风险）	Low risk（低风险）	Low risk（低风险）	Unclear risk（风险不明）
															Ten-Meter Walking Test (10MWT)	a	4	3	0.53	0.37	13	0.72	0.38	15	-0.51
															Tinetti Gait Scale	a	4	3	5.8	2.9	13	8.6	1.9	15	-1.16
															Functional Independence Measure (FIM)	c	4	3	100.1	21.8	13	100.6	9.9	15	-0.03
															SF-36 Physical Functioning Subscale (PF)	b	4	3	36.5	28.9	13	19	19	15	0.73
7	Non-diseased, Knee Improvement, Age ~60 (Knee OA	Thiengwittayaporn2023		RCT	Unilateral or bilateral primary knee osteoarthritis	USA	62.2 (±6.8)	63.0 (±9.7)	42	40	Participants used the "Rak Kao" mobile application, which provided personalized disease severity assessment and tailored exercise programs.	4	Participants received traditional exercise booklets containing exercise instructions.	4周	Range of Motion (ROM)	c	4	1	129	6.5	42	125.9	5.6	40	0.51	Low risk（低风险）	Unclear risk（风险不明）	High risk（高风险）	Low risk（低风险）	Low risk（低风险）	Low risk（低风险）	Unclear risk（风险不明）
8	Elderly Stroke, Gait/Walking Training	Wright2021		RCT	Individuals between 3 months and 5 years post-stroke	UK	59.6 (±10.1)	65.1 (±10.1)	16	18	Daily home-based gait training using a robotic device for 30 minutes	4	Daily conventional care physiotherapy for 30 minutes.	10周	Six-Minute Walk Test (6MWT)	a	5	2	161	91	16	115	83	18	0.53	Low risk（低风险）	Unclear risk（风险不明）	High risk（高风险）	Low risk（低风险）	Low risk（低风险）	Low risk（低风险）	Unclear risk（风险不明）
															Functional Ambulation Category (FAC)	a	5	2	3.8	0.9	16	3.2	1.1	18	0.59
															Dynamic Gait Index (DGI)	a	5	2	14	3.6	16	13	4.5	18	0.24
															Berg Balance Scale (BBS)	b	5	2	45.6	9.1	16	43.6	8.1	18	0.23
															Timed Up and Go Test (TUG)	b	5	2	33.2	21.8	16	31.5	20.5	18	0.08
9	Elderly Stroke, AI Gait Assessment	Song2024		RCT	First-ever stroke confirmed by MRI or CT.	Zhejiang, China	54.65 (±7.92)	55.80 (±7.55)	20	20	Utilized the OpenPose model, a convolutional neural network (CNN)-based pose estimation model. This model can identify key points and posture information (e.g., shoulders, elbows, knees, ankles) in real-time video, generating accurate position data for 18 body parts per frame, which was used to develop the intervention method.	5	• Active and passive joint training: To help patients restore limb range of motion. - Muscle strength training: To enhance muscle strength and improve muscle function. - Unilateral or bilateral lower limb standing balance training: To train patients to maintain body balance while standing. - Gait training: Including assisted gait training and independent gait training to help patients restore nor…	2周	Step Length	a	5	1	24.73	2.07	20	20.3	1.7	20	2.34	Low risk（低风险）	Unclear risk（风险不明）	High risk（高风险）	Low risk（低风险）	Low risk（低风险）	Low risk（低风险）	Unclear risk（风险不明）
															Walking Velocity	a	5	1	26.53	7.37	20	20.22	7.04	20	0.88
10	Parkinson's, Gait/Balance Control	Spina2021		RCT	Idiopathic Parkinson's Disease	Italy	68(±6.9)	67.27(±4.85)	11	11	Balance training using the hunova® robotic platform, including static and dynamic balance exercises	3	Conventional balance training using traditional rehabilitation tools (e.g., proprioceptive boards, Bobath balls)	5周	Ten-Meter Walk Test (10MWT)	a	3	1	1.17	0.08	11	1.07	0.06	11	1.41	Low risk（低风险）	Low risk（低风险）	High risk（高风险）	Low risk（低风险）	Low risk（低风险）	Low risk（低风险）	Unclear risk（风险不明）
															Berg Balance Scale (BBS)	b	3	1	53.36	1.29	11	51.09	3.53	11	0.85
															Mini-BESTest (Mini Balance Evaluation Systems Test)	b	3	1	23.73	0.79	11	22	2.59	11	0.79
11	Chronic Stroke Elderly, Quality of Life	Timmermans2014		RCT	First-ever stroke	Netherlands	61.8(±6.8)	56.8(±6.4)	11	11	Received task-oriented upper limb training, assisted by the Haptic Master robot, which provided guidance for arm movements during exercises.	2	Received task-oriented upper limb training without robot assistance, using video guidance and physical objects.	12周	Fugl-Meyer Motor Assessment (FMMA)	c	4	2	52	7.04	11	53	11.85	11	-0.1	Low risk（低风险）	Low risk（低风险）	High risk（高风险）	Low risk（低风险）	Low risk（低风险）	Low risk（低风险）	Unclear risk（风险不明）
															Action Research Arm Test (ARAT)	c	4	2	37	21.48	11	50	14.07	11	-0.72
															EuroQol Visual Analogue Scale (EQ-5D VAS)	f	4	2	74	3.7	11	75	7.41	11	-0.17
12	Wrist Injury, Age ~50	Albanese2021		RCT	Wrist joint injuries (radioscaphoid ligament injury, distal radius/ulna fracture, carpal bone fracture or dislocation, triangular fibrocartilage complex (TFCC) injury)	Italy	48.7(±11.8 )	50.9(±9.10)	10	13	Robot-assisted rehabilitation training replacing traditional manual rehabilitation exercises. The robotic system provided support for wrist movements in different directions to improve joint range of motion, muscle strength, and flexibility.		Used traditional physical therapy methods, including passive and active joint movements, stretching, and strength training.	3周	Passive Range of Motion (Passive ROM)	c	2	1	0.0841	0.0208	10	0.114	0.0621	13	-0.646	Low risk（低风险）	Unclear risk（风险不明）	High risk（高风险）	Unclear risk（风险不明）	Unclear risk（风险不明）	Low risk（低风险）	Unclear risk（风险不明）
															Active Range of Motion (Active ROM)	c	2	1	0.354	0.1034	10	0.466	0.0345	13	-1.453
															Isometric Force	d	2	1	0.433	0.1008	10	0.55	0.1175	13	-1.069
13	Spinal Cord Injury, Gait Training, Gait Improvement	Wu2018		RCT	Italy	USA (Chicago)	48.4 (±13.5)	48.1 (±4.9)	8	8	6 weeks of treadmill training using a robotic system providing assistance to promote pelvic weight shift and leg swing.		6 weeks of treadmill training without any assistance	6周	ASIA Lower Extremity Motor Score (LEMS)	f	3	1	41.5	5.7	8	35.7	13.8	8	0.55	Unclear risk（风险不明）	Unclear risk（风险不明）	High risk（高风险）	Unclear risk（风险不明）	Unclear risk（风险不明）	Low risk（低风险）	Unclear risk（风险不明）
															Berg Balance Scale (BBS)	b	3	1	41.6	11.7	8	33.7	20.5	8	0.47
															SF-36 Physical Component Summary (PCS)	e	3	1	36.8	5.8	8	36.4	6	8	0.07
															SF-36 Mental Component Summary (MCS)	e	3	1	53.4	11.9	8	54.8	11.5	8	-0.13
14	Incomplete Spinal Cord Injury Patients, Gait Patients	Alcobendas-Maestro2012		RCT	Spinal Cord Injury from C2 to T12	Spain	45.2 (±15.5)	49.5（±12.8）	40	40	Received Lokomat robotic-assisted gait training		Received conventional overground gait training	8周	Walking Index for Spinal Cord Injury II (WISCI II)	a	5	3	4	1.6	14	4	1.6	11	0	Low risk（低风险）	Low risk（低风险）	High risk（高风险）	Low risk（低风险）	Unclear risk（风险不明）	Low risk（低风险）	Unclear risk（风险不明）
															Functional Independence Measure – Lower Extremity (FIM-L)	c	5	3	4	5	40	4	5.1	40	0
															Lower Extremity Motor Score (LEMS)	d	5	3	33	7	40	30	7.4	40	0.42
15	Subacute Stroke Patients, Gait Trainin	Hidler2009		RCT	Hemiparesis due to unilateral ischemic or hemorrhagic stroke	USA	59.9（±11.3）	54.6（±9.4）	33	30	Subjects wore a harness and trained using the Lokomat robotic-assisted gait training system. Initial phase used a toe-off device to assist foot clearance during swing, followed by progressive adjustment of training parameters (increasing walking speed from ~1.5 km/h to 3.0 km/h, adjusting body weight support, and reducing robotic guidance force when possible to encourage more voluntary participat…		Individualized training program by experienced physical therapists based on functional level. Included static/dynamic posture training, trunk positioning, upper/lower limb ROM exercises, overground walking, and treadmill training (up to 15 min) to improve walking speed, endurance, balance, and gait symmetry.	11周	Frenchay Activities Index (FAI)	f	5	1	4.5	1.3	33	6.4	1.3	30	-1.46	Low risk（低风险）	Unclear risk（风险不明）	High risk（高风险）	Low risk（低风险）	Unclear risk（风险不明）	Low risk（低风险）	Unclear risk（风险不明）
															RAND-36 General Health and Function Subscale	f	5	1	3	3.3	33	1	3.3	30	0.61
16	Subacute Stroke Patients, Gait Training	Morone2016		RCT	First-ever unilateral stroke (ischemic or hemorrhagic), in subacute phase (<90 days post-onset).	Rome, Italy	61.50 (± 10.97)	64.09（±16.27）	21	21	Walking training using the i-Walker (a robotic walker), 40 minutes daily, 5 days per week, for 4 weeks		Received conventional walking-related rehabilitation	4周	Mini-Mental State Examination (MMSE)	e	5	2	26.5	3.32	21	25.68	5.61	21	0.18	Low risk（低风险）	Low risk（低风险）	High risk（高风险）	Low risk（低风险）	Low risk（低风险）	Low risk（低风险）	Unclear risk（风险不明）
															Barthel Index (BI)	e	5	2	64.1	19.17	21	67.82	19.83	21	-0.19
															Tinetti Balance and Gait Assessment Scale (Tinetti)	b	5	2	6.5	3.98	21	6.27	4.24	21	0.06
17	Sarcopenia Elderly, AI, Video, Face-to-Face Intervention	He2024		RCT	Sarcopenia	China	73.67 (± 4.77)	70.91 (± 3.94)	24	23	Offline Tai Chi training at the experimental site or designated venue, guided in person by professional Tai Chi coaches.		Also completed Tai Chi exercises remotely at home, but using an AI-based remote rehabilitation system with 3D human pose recognition technology.	12周	Timed Up and Go Test (TUGT, s)	b	5	2	12.91	1.3	24	12.8	1.29	23	0.085	Low risk（低风险）	Low risk（低风险）	High risk（高风险）	High risk（高风险）	Low risk（低风险）	Low risk（低风险）	Unclear risk（风险不明）
															Quality of Life (QoL) Score	f	5	2	69.72	9.35	24	70.01	7.24	23	-0.035
															Six-Meter Walking Pace (m/s)	a	5	2	0.84	0.27	24	0.83	0.22	23	0.041
18	Parkinson's, Improving Gait Ability	Picelli2012		RCT	Idiopathic Parkinson's Disease (PD）	Italy	68.1 (± 10.1)	68.7 (± 6.2)	18	18	Robot-assisted gait training (RAGT) using Gait Trainer GT1 (Reha-Stim, Berlin, Germany)		Primarily consisted of active joint exercises and conventional walking training (proprioceptive neuromuscular facilitation, PNF)	4周	Ten-Meter Walk Test (10MWT, m/s)	a	3	1	1.22	0.2	18	0.96	0.31	18	1	Low risk（低风险）	Low risk（低风险）	High risk（高风险）	Low risk（低风险）	Low risk（低风险）	Low risk（低风险）	Unclear risk（风险不明）
															Six-Minute Walk Test (6MWT, m)	a	3	1	365.11	78.49	18	281.11	101.39	18	0.93
															Parkinson’s Fatigue Scale (PFS, range: 16–80)	e	3	1	38.44	10.91	18	51.28	9.35	18	-1.31
19	Parkinson's, Treadmill Training, Improving Brain Function	Kim2022		RCT	Idiopathic Parkinson's Disease (PD)	South Korea	68.7 (± 6.9)	67.5 (± 6.3)	22	22	Gait training using Walkbot-S (a treadmill-based exoskeleton robot)		Also underwent gait training on a treadmill, with the same session duration and frequency as the RAGT group	5周	Ten-Meter Walk Test (10mWT, m/s)	a	4	1	1.08	0.23	22	1.05	0.23	22	0.13	Low risk（低风险）	Low risk（低风险）	High risk（高风险）	Low risk（低风险）	Low risk（低风险）	Low risk（低风险）	Unclear risk（风险不明）
															Timed Up and Go Test (TUG, s)	b	4	1	14	12	22	13	7.2	22	0.73
															Berg Balance Scale (BBS, 0–56)	b	4	1	51.1	5.6	22	50.6	4.7	22	0.05
20	Also underwent gait training on a treadmill, with the same session duration and frequency as the RAGT group	Sale2013		RCT	Idiopathic Parkinson's Disease (PD)	Italy	70.27 (±9.81)	68.42 (± 9.41)	10	10	Subjects received 20 sessions of robot-assisted gait training (5 days/week for 4 weeks), 45 minutes per session		Subjects received the same 4-week regimen of 20 sessions (5 days/week) of treadmill rehabilitation training, 45 minutes per session.	4周	Step Width (mm)	a	3	1	185.6	25.06	10	134.9	15.85	10	2.42	Low risk（低风险）	Low risk（低风险）	Unclear risk（风险不明）	Low risk（低风险）	Low risk（低风险）	Low risk（低风险）	Low risk（低风险）
21	VR Improving Stroke Patients, Balance Function	Akinci2023		RCT	Stroke patients	Turkey	64.07 (±5.54)	59.64 (±8.27)	14	14	Only received conventional physiotherapy, 5 times per week for 6 weeks, 40 minutes per session.		• Also received conventional physiotherapy as baseline, plus an additional 3 sessions of Lokomat training per week, 40 minutes each, for 6 weeks. - The virtual reality programs used included "High Flyer (HF)", "Treasures", and "Curve Pursuit (CP)" Also received conventional physiotherapy as baseline, plus an additional 3 sessions of Lokomat training per week, 40 minutes each, for 6 weeks. - The v…	6周	Six-Minute Walk Test (6MWT, m)	a	4	3	150.79	19.95	14	146.5	13.79	14	0.25	Low risk（低风险）	Unclear risk（风险不明）	Unclear risk（风险不明）	Low risk（低风险）	Low risk（低风险）	Unclear risk（风险不明）	Low risk（低风险）
															Berg Balance Scale (BBS)	b	4	3	42	6	14	45	4	14	-0.59
															Ten-Meter Walk Test (10MWT, s)	a	4	3	24.22	2.85	14	22.98	2.97	14	0.43
22	Improving Fear of Falling in Elderly, Robot-Assisted Gait Training	Piau2019		RCT	Patients admitted to a rehabilitation ward for walking rehabilitation due to fear of falling (FOF) associated with "psychomotor disadaptation" following a fall.	France	85.1 (±5.1)	85.2 (±5.7)	10	10	In addition to the same conventional rehabilitation program as the control group, the second daily rehabilitation session included support from the SafeWalker® robotic walking aid.		Received the conventional rehabilitation program, consisting of two rehabilitation sessions per day for 10 days.	10天	Activities of Daily Living Scale (ADL)	f	3	1	4.5	1.1	10	3.9	1.3	10	0.5	Low risk（低风险）	Low risk（低风险）	Unclear risk（风险不明）	Low risk（低风险）	Low risk（低风险）	Low risk（低风险）	Unclear risk（风险不明）
															SF-36 Pain Subscale	e	3	1	65.4	20.2	10	53.4	26.1	10	0.51
															SF-36 Social Functioning Subscale	e	3	1	62.5	16.4	10	41.7	25	10	1.01
